# Supplementary material for: Mediterranean and MIND Dietary Patterns and Cognitive Performance in Multiple Sclerosis: A Cross-Sectional Analysis of the UK Multiple Sclerosis Register
Source: Nutrients. 2025 Oct 22;17(21):3326. doi: 10.3390/nu17213326 (PMC12608189; doi:10.3390/nu17213326)
Supplement: Supplementary file 1 [file nutrients-17-03326-s001.zip]

Archive with 1 entries (1 files):
- nutrients-3896917-supplementary.pdf
